# Supplementary material for: Undiagnosed Periprosthetic Infections in First-Time Aseptic Revision Hip Arthroplasties
Source: Biomedicines. 2024 Oct 2;12(10):2247. doi: 10.3390/biomedicines12102247 (PMC11504665; doi:10.3390/biomedicines12102247)
Supplement: Supplementary file 1 [file biomedicines-12-02247-s001.zip]

Archive with 1 entries (1 files):
- biomedicines-3223019-supplementary.pdf
